# Supplementary material for: Does farmer entrepreneurship alleviate rural poverty in China? Evidence from Guangxi Province
Source: PLoS One. 2018 Mar 29;13(3):e0194912. doi: 10.1371/journal.pone.0194912 (PMC5875809; doi:10.1371/journal.pone.0194912)
Supplement: S1 Dataset — (XLSX) [file pone.0194912.s001.xlsx]

## Sheet: Research Data
b1	b2	b3	b4	b5	b6	b7	b8	b9	b10	b11	b16	b17	b18	b12	b13	b14	b15	b19	Gender	Age	Marriage	Edu	Job
2	2	2	2	5	5	5	2	1	1	1	2	2	1	5	3	1	3	5	1	59	1	1	1
4	5	4	5	4	5	5	4	5	5	4	5	4	5	4	5	4	5	4	1	49	1	1	1
3	3	5	5	5	5	5	5	5	5	5	3	3	4	5	5	4	4	5	0	69	1	1	1
4	3	5	3	5	5	5	5	4	4	4	4	4	5	3	3	3	3	3	1	41	1	2	2
2	2	1	1	4	4	4	4	4	4	4	3	4	3	4	4	2	4	4	1	48	1	2	1
3	2	1	2	5	5	4	2	2	1	1	4	2	5	4	3	1	2	3	1	20	0	2	1
2	2	2	2	5	5	5	3	3	3	3	4	4	4	4	4	2	3	4	0	25	1	2	2
2	2	2	2	5	5	5	3	3	3	3	4	4	4	4	4	2	3	4	1	51	1	1	1
5	5	1	5	5	5	5	1	3	1	4	5	5	5	4	4	3	3	5	1	40	1	3	1
5	5	1	5	5	5	5	1	3	1	4	5	5	5	4	4	3	3	5	0	25	1	2	1
4	4	1	5	5	5	5	5	4	1	4	5	5	5	4	4	3	3	5	1	19	0	2	4
5	5	1	5	5	5	5	1	4	1	4	5	5	5	4	4	3	3	5	1	50	1	2	2
3	1	1	1	2	3	5	5	5	5	5	3	3	5	4	3	5	5	5	1	73	1	2	2
1	1	1	1	5	5	5	3	3	1	3	5	5	5	4	4	4	4	4	1	40	1	2	2
4	4	4	4	4	4	4	4	4	4	4	3	3	4	4	4	4	3	4	1	37	1	1	3
4	3	4	3	5	5	4	3	3	2	2	3	2	4	4	4	3	3	5	1	42	1	1	1
4	2	3	2	5	5	5	3	3	2	1	2	1	4	2	3	3	4	2	1	63	1	1	2
2	2	2	5	5	5	5	4	5	4	5	5	5	5	5	5	2	5	5	1	20	0	2	4
1	1	1	1	3	4	3	1	1	1	1	4	4	4	3	2	1	3	1	1	40	1	3	1
5	5	3	1	1	4	4	3	3	1	1	4	5	4	4	4	1	2	3	1	40	1	3	4
3	1	3	4	5	5	5	2	3	3	3	2	4	2	5	4	4	4	3	1	46	1	3	1
2	1	1	1	5	5	5	5	5	5	5	5	5	5	5	5	3	4	5	1	39	1	2	2
3	2	4	4	5	4	4	3	4	4	3	4	4	4	3	3	3	4	3	1	43	1	1	1
1	1	1	2	3	4	5	3	2	2	1	1	3	2	1	1	1	2	2	0	50	1	3	2
5	5	4	5	5	5	4	3	3	3	4	5	4	4	4	4	5	5	4	1	40	1	3	1
3	4	4	5	5	5	5	5	5	4	5	4	5	3	5	5	5	3	5	1	63	1	3	1
1	1	1	3	5	5	5	5	5	5	3	1	1	5	5	3	3	3	5	1	41	1	1	2
3	3	3	3	3	3	3	3	3	3	3	3	3	3	3	3	3	3	4	1	20	0	2	2
4	4	2	4	5	5	4	3	3	3	3	4	4	4	3	3	4	4	3	1	70	1	2	1
3	4	5	3	4	5	5	3	5	3	4	2	2	4	5	5	4	5	4	1	57	1	2	1
4	2	1	2	5	5	5	5	5	5	5	5	5	5	5	5	5	5	5	1	58	1	2	1
2	2	1	4	5	5	5	3	3	3	2	4	3	4	4	4	4	4	4	1	46	1	2	2
3	2	4	4	4	4	4	4	3	3	3	4	3	1	4	3	3	4	3	1	60	1	1	1
4	3	3	4	5	5	5	5	5	5	5	4	3	5	4	4	5	4	5	0	19	0	3	2
2	2	2	4	4	4	4	4	4	4	4	3	4	4	5	5	5	5	5	0	30	0	4	1
3	3	2	3	4	4	4	2	2	2	2	3	3	3	5	4	4	3	3	1	50	1	2	2
5	4	2	4	5	5	5	4	3	3	4	4	4	4	5	4	2	5	4	1	60	1	3	2
5	5	5	5	5	5	5	5	5	4	4	4	4	4	4	5	4	5	5	1	24	0	2	3
3	3	3	3	3	3	3	3	3	3	3	1	2	3	3	3	3	3	5	1	33	1	2	2
3	3	3	4	4	4	3	4	3	3	3	3	2	3	3	3	3	3	4	0	35	1	2	1
2	2	1	1	5	5	4	2	3	2	3	4	3	4	3	3	4	3	4	0	50	1	1	1
3	1	1	1	4	4	4	3	2	2	3	1	3	3	2	2	3	3	3	1	42	1	1	1
4	3	3	4	5	5	5	2	2	2	2	3	3	4	4	4	3	4	4	1	40	1	2	1
3	1	1	1	4	5	3	1	1	1	4	3	3	1	1	1	2	1	1	1	22	0	2	1
3	1	1	1	4	5	3	1	1	1	4	3	3	1	1	1	2	1	1	1	50	1	2	2
5	5	4	4	4	5	5	3	4	4	4	4	5	4	4	5	4	4	4	1	38	1	2	1
4	4	3	3	5	5	5	2	4	2	2	3	4	4	4	3	3	3	4	0	24	1	3	1
3	2	2	4	5	5	3	2	2	3	2	4	4	2	2	2	3	4	2	1	51	1	2	2
3	2	2	4	5	5	3	2	2	3	2	4	4	2	2	2	3	4	2	1	52	1	1	1
3	1	1	4	5	5	3	2	2	4	2	4	4	2	3	3	3	4	2	1	46	1	2	1
1	1	1	1	1	4	2	2	1	4	4	2	4	4	1	1	1	2	4	1	42	1	2	1
5	4	5	5	5	5	5	4	4	4	4	5	5	5	4	4	5	5	5	1	46	1	1	2
5	4	3	3	3	4	4	2	2	2	2	3	3	3	3	3	5	5	4	0	24	1	2	2
4	4	4	4	2	4	4	4	4	4	4	4	4	5	4	4	4	4	4	1	40	1	1	2
1	1	1	2	4	5	5	1	1	1	3	4	1	4	3	1	1	3	3	1	50	1	2	2
4	4	4	4	4	4	4	5	5	5	5	5	5	5	5	5	5	4	5	1	46	1	3	2
5	5	5	5	5	5	5	5	5	5	5	5	5	5	5	5	5	5	5	1	32	1	1	3
3	3	2	3	5	4	5	4	4	4	4	3	2	3	3	2	3	3	4	1	27	0	2	3
1	1	2	3	2	2	3	2	2	2	1	3	2	3	2	2	1	2	3	1	40	1	2	1
1	1	1	1	5	5	5	4	4	4	4	4	4	3	5	3	3	4	4	1	45	1	2	1
3	3	1	3	5	5	3	2	2	2	2	2	2	2	3	3	3	3	4	1	55	1	1	1
4	2	2	3	5	5	4	4	4	3	4	3	4	4	5	3	4	3	3	0	45	1	2	1
1	1	1	1	4	4	4	4	1	1	1	4	4	4	4	3	2	4	3	1	41	1	1	1
3	3	3	2	5	5	5	3	3	2	3	2	2	4	2	4	2	3	4	1	36	1	2	3
2	3	2	2	5	5	5	3	3	2	3	3	4	3	4	4	3	4	4	1	38	1	2	2
1	1	1	3	5	4	4	1	1	1	1	1	1	1	3	3	2	4	1	0	50	1	2	1
1	1	1	1	3	4	4	3	3	2	1	1	3	2	2	2	3	3	3	1	47	1	3	2
2	2	1	5	5	5	4	4	4	3	2	5	5	5	3	3	5	4	3	1	28	1	1	2
3	3	2	2	4	4	3	3	3	2	4	3	3	3	3	3	3	4	4	1	46	1	1	2
3	3	4	4	5	5	4	4	4	4	4	3	3	3	4	4	4	4	4	0	19	1	2	3
2	2	1	2	5	5	5	5	4	4	3	5	5	4	5	5	4	4	4	1	41	1	2	1
2	1	1	3	3	4	4	2	2	2	2	1	1	2	3	3	1	3	2	0	47	1	1	1
1	1	2	2	4	4	4	4	3	3	3	1	1	2	3	3	3	3	1	1	45	1	3	1
2	2	3	4	4	4	3	3	4	3	4	4	3	4	3	3	4	4	3	0	39	1	2	4
5	5	4	5	5	5	5	5	4	4	5	2	5	4	4	4	1	4	3	0	16	0	2	3
3	2	4	2	4	4	3	4	3	2	2	2	2	3	3	3	4	3	4	1	38	1	1	2
2	2	1	2	5	5	5	4	1	1	1	2	4	4	4	4	3	4	1	1	55	1	3	2
2	1	1	2	2	3	4	2	3	1	1	3	4	4	1	2	1	2	1	1	26	1	2	1
3	1	2	1	5	5	5	1	1	3	2	3	2	4	3	2	3	4	3	1	26	1	2	2
4	4	4	4	4	4	4	4	4	3	3	3	4	4	3	2	2	4	4	1	20	0	2	3
2	2	2	3	4	3	4	1	1	1	2	3	3	2	3	3	2	1	4	1	65	1	3	2
3	3	2	2	3	2	3	2	2	2	2	2	2	3	2	2	2	2	2	1	30	1	3	1
2	1	1	1	2	3	3	3	3	2	3	3	3	4	3	2	1	3	2	1	44	1	3	4
4	4	2	3	2	4	4	4	3	4	4	4	4	3	3	3	2	4	2	1	55	1	3	1
3	3	1	1	4	5	5	2	3	1	3	1	4	3	5	3	1	4	5	1	28	1	2	2
3	2	2	4	4	5	4	3	4	2	4	4	3	3	2	2	2	4	4	1	58	1	2	1
2	2	1	3	4	4	4	2	2	2	2	3	3	3	2	2	2	2	4	0	37	1	1	3
2	2	2	2	4	4	5	3	3	4	4	4	5	5	3	2	3	4	4	1	33	1	2	2
2	2	1	4	5	4	4	1	3	3	3	4	4	2	3	3	3	4	4	1	67	1	3	1
1	1	1	1	5	3	4	1	2	1	2	2	2	2	4	4	2	3	4	1	67	1	3	1
2	2	1	4	4	4	4	2	3	2	2	4	4	4	4	4	2	3	2	1	56	1	2	3
2	2	3	4	5	5	4	4	3	3	2	5	5	5	3	2	4	4	5	1	20	0	3	4
3	3	1	2	4	3	4	3	3	3	2	4	4	3	1	1	1	2	2	1	32	1	3	4
5	4	5	5	5	5	5	4	5	4	5	5	4	4	3	3	4	3	5	1	60	1	1	1
3	2	1	3	5	4	5	1	2	3	3	3	3	3	3	3	3	3	4	1	34	0	2	2
2	2	3	3	4	4	4	4	4	3	2	4	3	3	4	4	3	3	4	0	38	1	1	2
3	4	4	4	5	3	2	3	4	3	2	5	4	3	4	4	3	4	4	1	32	1	2	4
3	1	1	2	3	3	1	1	1	2	3	1	2	3	1	1	1	1	2	1	26	0	3	2
4	3	1	2	2	3	3	3	3	3	3	2	2	2	2	2	2	2	2	1	35	1	2	1
4	4	4	5	5	5	4	4	4	5	4	4	4	5	5	5	4	4	4	1	30	1	2	4
5	5	5	4	5	5	5	5	5	5	4	4	4	3	3	4	5	5	2	1	31	1	3	4
3	3	2	3	4	4	4	3	3	4	4	3	2	4	2	3	3	3	2	1	28	1	2	2
2	3	1	2	3	2	1	2	1	1	2	1	1	1	3	3	2	3	2	1	37	1	2	1
4	4	1	3	5	4	4	5	4	3	3	4	4	5	2	1	3	5	2	0	20	0	2	2
3	2	3	4	3	4	2	4	4	3	3	3	4	3	3	4	4	3	2	1	19	0	3	1
5	5	4	5	5	4	5	4	4	4	4	4	4	5	5	5	4	4	5	1	18	0	3	2
4	3	2	3	3	4	3	4	3	4	3	3	3	3	3	3	3	4	4	0	48	1	3	4
5	5	5	5	3	3	3	4	4	4	4	4	5	5	3	3	4	4	5	0	50	1	2	1
5	4	3	4	2	4	2	2	2	1	2	2	2	3	3	2	4	4	5	1	60	1	2
5	5	1	4	5	4	4	1	1	2	1	2	2	4	4	3	4	4	4	1	30	0	3	2
5	5	2	3	2	2	1	3	1	3	1	4	5	4	3	4	4	4	5	0	51	1	2	4
5	5	2	4	2	4	3	2	2	2	2	3	3	4	3	3	4	4	4	0	52	1	1	2
4	5	2	3	2	2	2	2	1	1	2	3	2	3	3	2	4	4	4	0	27	1	2	2
4	4	3	3	4	4	4	2	2	2	2	2	2	2	3	3	4	4	4	1	58	1	3	1
5	5	5	5	5	5	5	4	4	5	5	4	5	5	5	5	4	5	5	0	20	0	2	4
4	4	3	2	4	3	3	2	1	1	1	3	3	3	2	3	3	2	4	0	23	1	4	4
5	5	4	5	5	3	4	3	3	3	3	4	4	4	3	3	5	4	4	0	51	1	2	1
4	4	4	3	4	3	4	1	4	1	4	4	4	4	4	4	4	4	4	0	38	1	1	1
5	2	1	2	5	3	3	4	3	2	4	3	2	2	3	3	4	4	4	1	60	1	1	4
5	5	2	4	3	5	4	3	3	2	2	3	3	4	4	4	5	5	5	0	30	1	2	2
5	5	2	3	4	4	4	5	3	3	3	3	3	2	4	4	5	4	5	0	50	1	1	2
4	5	3	4	4	4	3	4	3	3	3	3	3	4	4	4	5	5	4	1	52	1	2	1
4	4	4	3	5	5	5	4	3	4	4	4	3	3	4	4	3	3	4	1	25	0	4	4
3	3	3	3	4	4	5	3	2	2	2	2	2	3	3	3	2	2	3	0	58	1	2	2
4	4	1	3	5	4	3	2	2	2	1	4	4	2	4	4	4	4	3	0	62	1	1	2
4	4	3	3	2	3	3	2	2	2	2	2	1	2	3	3	3	3	3	1	46	0	1	1
5	5	1	4	2	3	2	2	2	2	1	3	4	3	2	1	4	4	2	0	65	1	1	1
5	5	5	3	3	3	1	2	2	1	1	1	1	1	1	1	2	3	3	1	47	1	2	4
2	2	3	3	3	2	2	2	3	3	3	3	3	3	3	2	2	2	3	0	30	1	2	1
4	3	5	3	5	4	5	3	4	5	3	3	3	4	2	3	4	3	5	0	34	1	2	4
5	4	2	4	2	4	2	2	3	3	3	3	3	4	3	2	4	4	5	1	35	1	3	2
4	4	2	4	3	4	4	4	4	4	2	2	3	4	3	4	2	4	4	1	26	1	2	4
4	2	1	3	1	1	1	3	3	1	1	1	1	2	1	2	2	3	2	0	51	1	2	4
4	3	3	3	3	3	3	4	5	4	4	3	3	3	3	3	4	4	4	0	40	1	2	4
4	4	1	4	2	2	4	4	4	4	4	2	2	2	3	4	2	3	4	1	80	1	1	4
4	4	2	3	2	3	4	4	4	4	4	3	3	3	3	3	3	3	3	1	51	1	2	1
5	5	2	4	5	1	1	5	2	4	1	5	3	2	1	2	3	1	3	0	29	1	2	4
4	4	2	2	5	2	2	1	1	1	1	2	2	2	2	2	2	4	4	1	40	1	1	3
5	4	3	3	2	3	3	4	3	2	2	3	3	4	3	3	3	3	3	1	48	1	2	4
5	5	3	4	4	2	3	2	2	1	1	3	3	4	4	2	4	4	4	0	31	1	3	3
5	5	2	3	4	2	4	2	3	2	2	2	2	4	4	3	3	5	4	0	30	1	2	2
5	5	3	3	4	3	4	2	2	2	2	2	2	4	3	3	4	5	4	0	40	1	2	1
5	5	2	4	3	3	4	3	3	2	3	4	3	5	4	3	4	3	4	0	50	1	2	4
4	4	2	4	2	3	4	4	3	4	3	4	4	3	4	4	4	4	4	0	53	1	2	2
5	4	3	2	2	2	2	2	2	2	1	2	2	3	3	2	2	3	4	0	61	1	2	4
5	4	2	3	5	5	5	4	4	3	2	4	4	3	4	4	5	4	5	0	28	1	4	2
4	4	2	4	5	3	3	2	2	1	2	2	2	5	3	3	4	4	4	1	30	1	2	1
4	4	2	5	5	4	4	2	2	2	2	3	2	4	3	4	5	4	4	1	19	0	3	1
5	4	3	4	4	3	3	2	2	2	2	3	3	2	4	4	4	4	4	0	28	1	2	2
3	3	3	2	2	3	3	2	3	2	3	3	3	3	3	3	2	2	2	1	65	1	1	2
5	5	5	5	4	4	5	5	5	5	5	5	5	5	5	5	5	5	5	0	60	1	2	4
4	4	2	3	2	3	3	4	3	4	3	2	2	2	3	3	3	3	3	0	38	1	2	2
5	4	2	1	1	2	2	2	2	2	1	3	4	3	3	4	2	3	3	0	33	1	2	2
4	4	4	3	2	3	3	4	3	4	3	2	2	2	3	3	2	3	4	0	60	1	1	2
5	5	4	3	2	2	2	3	2	2	5	2	3	3	2	2	2	2	4	0	28	0	2	1
4	4	2	3	2	3	3	1	1	1	1	4	4	4	4	4	2	2	4	0	63	1	1	2
4	4	2	3	4	4	2	4	3	3	2	3	3	3	4	3	2	2	3	1	48	1	1	4
4	2	3	4	4	5	5	4	4	4	3	3	3	3	4	4	4	4	4	1	21	0	2	2
5	5	3	3	1	2	4	1	3	1	3	2	2	3	2	1	1	2	3	1	43	1	2	2
5	5	1	4	2	2	4	1	4	4	1	1	1	1	2	2	2	3	4	1	50	1	2	2
5	5	3	4	4	4	5	4	4	4	3	4	4	2	3	5	5	3	5	0	42	0	3	1
5	5	1	3	4	3	5	1	2	2	1	4	3	3	2	3	3	4	4	1	54	1	2	2
5	5	3	4	3	2	4	3	3	3	3	2	2	2	2	2	4	4	4	0	45	1	2	2
4	4	4	4	5	5	5	4	4	4	4	3	3	3	4	4	4	4	3	1	52	1	2	2
4	3	2	4	5	5	5	4	4	4	4	4	4	3	4	4	4	4	3	0	47	1	1	1
5	5	5	5	5	5	5	3	3	2	2	5	5	5	1	1	4	4	2	0	38	1	3	2
5	5	3	4	4	3	3	3	4	1	5	4	4	5	3	3	4	5	4	0	36	1	2	2
5	5	4	4	2	4	5	4	4	2	3	5	5	5	4	3	4	5	5	0	48	1	2	1
5	5	4	4	3	5	4	4	4	2	4	4	4	5	4	3	4	5	5	0	55	1	3	3
4	4	4	4	5	5	5	5	5	3	3	5	5	5	4	4	5	5	5	1	29	1	4	4
4	4	4	4	2	4	3	2	2	2	1	2	2	3	4	4	4	4	5	0	58	1	1	1
4	4	4	5	5	5	4	2	2	2	4	4	4	3	4	4	4	4	5	0	26	1	2	1
5	3	3	3	2	3	5	4	4	4	5	2	4	3	1	1	3	4	4	0	26	0	3	4
5	5	4	4	2	3	3	2	2	2	3	3	3	3	4	4	4	4	5	0	62	1	1	1
5	5	4	4	4	4	5	4	4	4	5	2	3	3	4	4	4	4	5	0	48	1	1	1
5	3	4	5	3	4	5	5	5	5	5	3	4	4	3	3	4	4	5	1	36	1	3	2
5	5	3	3	4	3	4	2	2	2	2	2	2	3	3	3	4	4	4	0	51	1	2	2
5	3	4	5	5	5	5	5	5	5	1	1	1	5	1	1	1	1	1	1	45	1	2	1
4	4	3	3	4	4	4	3	3	2	3	2	2	4	3	3	4	5	4	1	43	1	2	1
5	4	3	4	3	4	4	3	2	3	4	4	4	3	3	4	4	4	4	1	51	1	3	1
4	3	3	4	4	4	4	3	4	2	3	4	4	4	3	3	5	4	3	1	50	1	3	4
4	4	2	3	3	3	3	3	3	3	3	4	4	4	3	3	2	3	3	1	51	1	3	1
4	4	1	2	2	3	4	4	4	4	4	2	2	2	2	2	2	2	3	1	49	1	2	1
3	2	2	2	2	3	4	4	4	2	4	3	2	3	4	2	2	2	3	1	41	1	2	4
4	4	3	4	5	5	5	3	4	3	3	4	4	3	2	2	4	4	4	1	30	1	2	1
4	3	3	2	5	3	5	2	2	2	2	3	3	4	2	2	3	3	4	0	25	1	2	4
4	4	4	4	4	4	5	5	5	5	5	4	4	4	5	5	5	5	4	1	70	1	2	1
4	3	4	3	3	5	4	4	4	4	4	4	4	4	3	3	4	4	5	0	27	1	2	1
4	4	2	2	4	4	4	2	2	2	2	3	3	3	3	3	2	3	4	1	34	0	3	1
4	4	4	4	3	3	3	3	3	3	3	4	4	4	4	4	3	4	4	1	22	0	2	4
4	3	3	4	4	5	5	5	5	5	5	5	5	5	3	3	5	5	5	1	38	1	4	4
4	4	2	3	4	4	4	2	2	2	2	4	4	4	3	3	3	4	2	1	30	1	2	4
4	4	3	3	4	3	4	4	4	4	4	4	4	4	2	2	3	3	4	1	46	1	2	4
4	4	4	3	4	3	4	4	4	4	4	4	4	4	2	2	3	3	4	1	25	0	1	1
1	1	1	1	4	2	2	4	1	3	1	2	2	3	3	3	1	1	1	1	37	1	2	2
4	4	5	5	5	5	5	5	5	5	5	5	5	5	5	5	5	5	5	1		1	3	4
5	5	5	5	5	5	5	5	5	5	5	5	5	5	5	5	5	5	5	1	34	1	3	2
5	4	5	4	5	5	5	4	5	5	4	5	4	5	5	4	5	4	5	0	45	1	3	1
2	2	1	1		3	4	3	3	1	1	2	2	4	4	4	1	4	4	0	45	1	2	2
2	2	1	1	5	5	5	4	4	3	3	3	2	4	3	3	2	3	4	1	31	1	3	4
4	4	1	3	5	5	5	1	3	3	3	3	3	2	3	3	4	4	3	0	53	1	3	4
5	5	4	4	4	3	4	4	5	5	4	5	5	5	3	3	3	4	5	0	30	1	2	3
5	5	5	5	5	5	5	5	5	5	5	5	5	5	5	5	5	5	5	0	27	1	3	2
5	4	5	4	5	5	5	5	5	5	5	5	5	5	5	5	5	5	5	0	35	1	3	4
5	5	5	5	5	5	5	5	5	5	5	5	5	5	5	5	5	5	5	1	45	1	2	2
5	3	5	5	5	5	5	5	5	5	5	4	4	4	3	3	1	4	5	1	58	1	2	4
3	2	1	5	5	5	5	4	5	3	5	3	5	5	5	5	4	4	5	1	35	1	2	4
5	5	5	5	5	5	5	5	5	5	5	5	5	5	5	5	5	5	5	0	34	1	2	4
2	2	1	5	5	5	5	2	3	3	1	2	2	5	4	2	5	5	5	0	30	1	2	4
3	3	3	3	4	5	5	1	1	1	1	3	3	4	5	4	2	4	3	1	67	1	1	1
4	3	2	3	5	5	5	4	4	4	4	2	2	4	3	2	4	4	3	1	39	1	1	4
3	3	2	3	5	5	5	3	3	3	4	5	5	3	4	4	4	4	4	1	50	1	2	2
2	2	1	2	5	5	5	5	4	4	3	5	5	4	5	5	4	4	4	1	41	1	2	1
3	3	1	2	4	3	4	3	3	3	2	4	4	3	1	1	1	2	2	1	32	1	3	4
2	2	2	3	4	4	3	3	4	3	4	4	3	4	3	3	4	4	3	0	39	1	2	4
3	1	1	1	5	5	5	2	1	2	1	4	4	2	4	3	1	4	1	1	40	1	2	4
2	3	1	2	3	2	1	2	1	1	2	1	1	1	3	3	2	3	2	1	36	1	2	1
3	1	1	2	3	3	1	1	1	2	3	1	2	3	1	1	1	1	2	1	26	0	3	2
4	4	4	5	5	5	4	4	4	5	4	4	4	5	5	5	4	4	4	1	30	1	2	4
5	5	5	4	5	5	5	5	5	5	4	4	4	3	3	4	5	5	2	1	31	1	3	4
3	3	2	3	4	4	4	3	3	4	4	3	2	4	2	3	3	3	2	1	30	1	2	4
3	4	4	4	5	3	2	3	4	3	2	5	4	3	4	4	3	4	4	1	32	0	2	4
5	5	2	4	3	3	4	3	3	2	3	4	3	5	4	3	4	3	4	0	50	1	2	4
5	5	3	3	4	3	4	2	2	2	2	2	2	4	3	3	4	5	4	0	40	1	2	4
5	5	2	3	4	2	4	2	3	2	2	2	2	4	4	3	3	5	4	0	30	1	2	4
5	5	3	4	4	2	3	2	2	1	1	3	3	4	4	2	4	4	4	0	31	1	3	4
4	4	1	4	2	2	4	4	4	4	4	2	2	2	3	4	2	3	4	1	80	0	1	4
4	4	2	3	2	3	4	4	4	4	4	3	3	3	3	3	3	3	3	1	51	1	2	1
5	5	2	4	5	1	1	5	2	4	1	5	3	2	1	2	3	1	3	0	29	1	2	4
5	5	3	4	5	1	3	5	2	4	1	5	3	2	1	2	3	1	3	0	53	1	2	1
5	4	3	3	2	3	3	4	3	2	2	3	3	4	3	3	3	3	3	1	48	1	2	4
4	4	2	4	3	4	4	4	4	4	2	2	3	4	3	4	2	4	4	1	26	1	2	4
5	4	3	2	2	2	2	2	2	2	1	2	2	3	3	2	2	3	4	0	61	1	2	4
4	3	3	2	2	2	3	3	4	2	4	3	3	2	3	2	3	3	3	1	63	1	3	4
4	2	1	3	1	1	1	3	3	1	1	1	1	2	1	2	2	3	2	0	51	1	2	4
4	3	3	3	3	3	3	4	5	4	4	3	3	3	3	3	4	4	4	0	40	1	2	4
4	4	3	4	3	4	4	2	2	2	2	2	2	3	3	3	4	4	3	0	40	1	1	4
4	4	4	3	5	5	5	4	3	4	4	4	3	3	4	4	3	3	4	1	25	0	4	4
5	3	1	3	1	1	5	3	2	2	2	5	5	3	2	3	5	5	3	0	48	1	2	4
4	4	3	4	5	3	3	3	2	2	3	3	3	3	3	3	5	4	3	0	29	1	3	4
4	2	1	3	4	4	4	3	4	4	3	1	1	1	2	2	3	2	1	1	44	1	2	4
3	4	4	5	4	5	5	4	4	4	3	5	5	5	4	4	5	5	5	0	30	1	2	2
4	4	2	3	4	3	4	2	2	2	2	2	2	3	2	2	4	4	2	0	30	1	2	4
5	4	4	4	4	5	5	5	4	3	3	3	3	2	4	4	4	4	3	1	36	1	1	2
4	4	3	2	3	3	4	2	2	2	2	2	2	3	3	3	3	3	2	0	70	1	1	4
4	4	3	3	4	2	3	2	2	2	2	2	3	3	3	2	4	4	4	0	78	1	1	1
5	5	4	5	5	3	4	3	3	3	3	4	4	4	3	3	5	4	4	0	51	1	2	4
4	4	3	4	4	3	3	3	2	2	2	2	3	3	3	4	2	2	3	1	37	1	2	4
5	5	5	5	5	5	5	4	4	5	5	4	5	5	5	5	4	5	5	0	20	0	2	4
4	4	3	2	4	3	3	2	1	1	1	3	3	3	2	3	3	2	4	0	23	1	4	4
4	5	4	3	4	4	4	1	4	1	4	4	4	4	4	4	4	4	4	0	38	1	1	4
4	5	3	5	4	3	2	5	4	3	4	5	4	5	5	5	4	3	4	0	34	1	2	4
4	4	4	5	3	4	5	4	3	4	4	4	4	4	4	3	5	4	3	1	36	1	4	2
5	5	2	3	4	4	4	5	3	3	3	3	3	2	4	4	5	4	5	0	50	1	1	2
5	5	2	4	3	5	4	3	3	2	2	3	3	4	4	4	5	5	5	0	30	1	2	2
5	2	1	2	5	3	3	4	3	2	4	3	2	2	3	3	4	4	4	1	60	1	1	4
5	5	5	3	3	2	1	2	2	1	1	1	1	1	1	1	2	3	3	1	47	1	2	2
4	3	4	3	5	4	5	3	4	5	3	3	3	4	2	3	4	3	5	0	34	1	2	4
5	5	5	5	3	3	3	4	4	4	4	4	5	5	3	3	4	4	5	0	50	1	2	4
5	4	1	3	4	4	2	4	3	3	2	3	3	3	4	3	2	2	3	1	48	1	1	4
5	5	1	4	2	2	4	1	4	4	1	1	1	1	2	2	2	3	4	1	50	1	2	2
5	5	1	3	4	3	5	1	2	2	1	4	3	3	2	3	3	4	4	1	54	1	2	1
4	2	3	4	4	5	5	4	4	4	3	3	3	3	4	4	4	4	4	1	21	0	2	3
5	5	3	4	4	3	3	2	2	2	2	3	3	4	3	3	4	4	4	1	52	1	2	4
5	5	2	3	4	3	4	2	2	2	2	3	3	3	3	3	4	4	4	1	30	1	3	4
5	4	3	4	4	3	3	2	2	2	2	3	3	2	4	4	4	4	4	0	28	1	2	4
5	5	4	5	5	4	5	4	4	4	4	4	4	4	5	5	4	4	2	1	18	0	3	4
4	4	2	4	5	3	3	2	2	1	2	2	2	5	3	3	4	4	4	1	30	1	2	4
5	4	2	3	5	5	5	4	4	3	2	4	4	3	4	4	5	4	5	0	28	1	4	4
3	3	3	2	2	3	3	2	3	2	3	3	3	3	3	3	2	2	2	1	65	1	1	2
5	5	5	5	4	4	5	5	5	5	5	5	5	5	5	5	5	5	5	0	60	1	1	4
4	4	2	3	2	3	3	4	3	4	3	2	2	2	3	3	3	3	3	0	38	1	2	2
4	4	4	3	2	3	3	4	3	4	3	2	2	2	3	3	2	3	4	0	60	1	1	2
5	4	2	4	2	4	2	2	2	1	2	2	2	2	3	2	4	4	4	1	60	1	2	4
5	5	2	3	2	2	1	4	1	3	1	4	5	5	3	4	4	4	4	0	51	1	2	4
4	4	2	3	2	4	4	2	2	2	3	3	3	4	4	3	4	4	4	1	50	1	2	4
5	5	3	3	2	2	2	1	1	1	2	3	3	3	3	2	4	4	4	1	36	1	1	2
4	5	2	4	2	4	2	2	2	2	3	4	3	3	4	3	4	4	4	0	27	1	2	4
5	5	2	3	3	3	2	2	1	1	1	2	2	3	3	3	4	4	3	1	28	0	1	2
3	2	2	2	2	3	4	4	4	2	4	3	2	3	2	2	2	2	3	1	41	1	2	4
4	3	3	4	4	4	4	3	4	2	3	4	4	4	3	3	5	4	3	1	50	1	3	4
5	4	3	4	3	4	4	3	2	3	4	4	4	3	3	4	4	4	4	1	51	1	3	4
4	4	3	3	4	4	4	3	3	2	3	2	2	4	3	3	4	5	4	1	43	1	2	4
4	4	1	2	2	3	4	4	4	4	4	2	2	2	2	2	2	2	3	1	49	1	2	2
4	4	2	3	3	3	3	3	3	3	3	4	4	4	3	3	2	3	3	1	51	1	3	2
5	3	4	5	5	5	5	5	5	5	1	1	1	5	1	1	1	1	1	1	45	1	2	4
4	3	4	3	3	5	4	4	4	4	4	4	4	4	3	3	4	4	5	0	27	1	2	4
4	4	4	4	4	4	5	5	5	5	5	4	4	4	5	5	4	4	4	1	70	1	2	4
4	3	3	2	5	3	5	2	2	2	2	3	3	4	2	2	3	3	4	0	25	1	2	1
4	4	2	2	4	4	4	2	2	2	2	3	3	3	3	3	2	3	4	1	34	0	3	2
4	4	4	4	3	3	3	3	3	3	3	4	4	4	4	4	3	4	4	1	22	1	1	2
5	5	3	5	5	5	5	5	5	5	5	5	4	4	5	5	5	5	5	1	25	0	1	2
4	3	3	4	4	5	5	5	5	5	5	5	5	5	3	3	5	5	5	1	38	1	4	4
4	4	3	3	4	3	4	4	4	4	4	4	4	4	2	2	3	3	4	1	46	1	2	4
4	4	2	3	4	4	4	2	2	2	2	4	4	4	3	3	3	4	2	1	30	1	2	4
5	3	4	5	3	4	5	5	5	5	5	3	4	4	3	3	4	4	5	1	36	1	3	2
5	5	3	3	4	3	4	2	3	3	3	3	2	3	2	3	3	4	4	0	51	1	2	2
4	4	4	4	5	5	5	4	4	4	4	3	4	3	4	4	4	4	3	0	47	1	1	1
4	4	4	4	5	5	5	4	4	4	4	3	3	3	4	4	4	4	3	1	52	1	2	4
5	5	3	4	3	2	4	3	3	3	3	2	2	2	2	2	4	4	4	0	45	1	2	4
5	5	4	4	4	4	5	4	4	4	5	2	3	3	4	4	4	4	5	0	48	1	1	4
5	5	4	4	2	3	3	2	2	2	3	3	3	3	4	4	4	4	5	0	62	1	1	1
4	4	4	4	2	4	3	2	2	2	1	2	2	3	4	4	3	4	5	0	58	1	1	4
5	3	3	3	2	5	4	4	4	5	1	4	3	3	1	3	4	2	4	0	26	0	3	4
5	4	4	5	5	5	4	2	2	2	4	4	4	3	4	4	4	4	5	0	26	1	2	4
5	5	5	5	5	5	5	3	3	2	2	5	5	5	1	1	4	4	2	0	38	1	3	4
4	4	4	4	5	5	5	5	5	3	3	5	5	5	4	4	5	5	5	1	29	1	4	4
5	5	3	4	4	3	3	3	4	1	5	4	4	5	3	3	4	5	4	0	36	1	2	2
5	5	4	4	3	5	4	4	4	2	4	4	4	5	4	3	4	5	5	0	48	1	2	4
